# Supplementary material for: MOGAT3-mediated DAG accumulation drives acquired resistance to anti-BRAF/anti-EGFR therapy in BRAFV600E-mutant metastatic colorectal cancer
Source: J Clin Invest. 2024 Oct 22;134(24):e182217. doi: 10.1172/JCI182217 (PMC11645146; doi:10.1172/JCI182217)
Supplement: Supporting data values [file jci-134-182217-s087.xlsx]

## Sheet: Figure1B
days	Encorafenib+Cetuximab
0	0.735319	1.2766	0.382979	0.745532	1.32766	1.53191
2	0.438048	1.37617	0.551489	0.735319	1.37617	1.63404
4	0.426136	1.46085	0.551489	0.735319	1.12596	1.47064
6	0.498102	1.62638	0.446809	0.735319	1.12596	1.00085
8	0.562099	1.37617	0.382979	0.735319	0.827234	1.00085
10	0.633675	1.10298	0.382979	0.735319	0.827234	0.735319
12	0.622776	1.10298	0.382979	0.510638	1.12596	0.735319
14	0.581395	1.01106	0.382979	0.643404	1.12596	1.00085
16	0.527638	1.01106	0.382979	0.643404	1.47064	1.12596
18	0.731495	1.01106	0.382979	0.643404	1.47064	1.12596
20	0.650323	1.50128	0.551489	0.643404	1.47064	1.12596
22	0.521379	2.12425	0.875745	0.875745	1.63404	1.25106
24	0.557779	2.12425	0.875745	1.12596	1.79745	1.25106
26	0.557779	2.12425	0.875745	1.12596	1.79745	1.25106
28	0.53815	2.28766	0.875745	1.12596	1.79745	1.37617
30	0.708055	2.89532	0.875745	1.47064	1.79745	1.37617
32	0.637283	3.10213	1.30723	1.47064	1.79745	1.79745

## Sheet: FigureS1
FigureS1A
KI67
Baseline	Sensitive	Resistant
10.95	8.02	50.14
8.36	8.66	55.76
9.51	6.95	60.68
TUNEL
Baseline	Sensitive	Resistant
2.17	22.21	3.46
3.39	18.95	4.28
4.78	19.36	1.33
FigureS1C
days	Sensitive						Resistant
0	1	1	1	1	1	1	1	1	1
4	0.95	1	1	0.9	0.96	0.95	1.43	0.718404	1.56
8	1	0.607639	1.1	0.9	0.617284	1	1.92	0.718404	1.92
12	0.86	0.694444	0.85	0.8	1	1	3.04889	0.718404	3.04889
16	0.76	0.65	0.75	0.9	1.10988	0.95	3.41333	1.27716	3.41333
20	1	1.06111	1.03673	0.9	1.10988	1.03	5.77778	1.27716	5.77778
24	1	1.36111	1.1	0.9	1.20988	1.26939	5.4	1.41907	6.22222
28	1.125	1.53125	1.56735	1.39219	1.97531	1.63265	5.76	1.97561	5.76
32	1.2	1.58333	1.98367	1.51875	1.97531	1.79592	5.76	1.97561	5.76
36	1.35	1.58333	1.98367	1.51875	1.51235	2.27296	6.66667	2.15521	6.66667
FigureS1D
Days	Sensitive						Resistant
7	15.5968	51.9219	29.8841	14.6072	66.7627	12.2335	91.8705	72.6375	14.5968	20.7456	51.0171	24.5746
10	34.4993	60.8328	47.7456	30.9828	81.0981	26.8705	146.542	98.7005	20.9664	34.0342	108.694	57.9752
13	55.5618	86.1894	103.407	49.5673	125.778	30.2966	177.294	120.592	41.198	68.3291	138.61	102.86
16	99.7721	106.3	122.86	62.2914	148.61	45.7323	236.711	141.149	87.0209	117.729	162.447	133.947
19	143.915	118.232	188.533	137.835	166.891	69.7833	274.431	218.898	103.517	198.029	237.863	200.323
22	194.431	158.898	222.352	168.029	207.863	70.3234	329.951	277.861	182.128	339.614	279.011	317.261
25	238.115	204.717	276.919	287.264	223.641	142.348	413.079	386.336	259.956	405.059	350.662	393.028
28	300.029	339.978	264.116	305.347	232.425	276.575	533.366	460.5	302.871	480.233	404.15	454.148
31	275.145	319.124	240.687	288.389	214.951	281.033	603.972	595.58	390.062	540.459	494.485	476.21
34	207.061	317.282	211.542	278.648	198.302	289.56	690.516	701.586	476.39	592.894	637.465	575.353
37	151.655	254.335	189.531	224.705	197.154	294.582	718.203	783.546	536.103	698.403	740.662	657.088
40	126.145	176.113	140.537	185.355	138.846	231.177	815.222	946.297	645.63	790.568	805.63	740.662
43	138.083	205.236	150.925	198.925	250.75	173.161	886.118	985.951	711.018	1041.92	918.489	792.106
46	181.08	279.648	190.56	272.465	252.664	221.827	1041.38	1102.03	881.712	1218.68	1012.56	948.286
49	361.534	461.322	378.203	430.986	330.348	298.266	1157.83	1251.44	939.442	1336.87	1153.15	1075.57
52	472.775	566.171	493.93	533.029	433.966	374.268	1351.14	1399.17	1109.48	1516.83	1315.54	1173.25
55	572.686	663.824	604.522	657.088	518.403	479.811	1453.89	1684.22	1249.75	1618.69	1516.1	1368.84
FigureS1E
	RKO			RKO EC-R
	0.88703	1.01779	1.04136	1.03883	0.934165	1.02701
	0.30528	0.308394	0.301277	0.915193	0.96455	0.93
	0.05221	0.057547	0.056658	0.49475	0.489429	0.496567
	0.038867	0.033975	0.033975	0.368658	0.388915	0.387227
	0.02508	0.029972	0.029527	0.284254	0.319704	0.307887
	0.01	0.015	0.013	0.17207	0.160382	0.12051
	HT29			HT29 EC-R
	0.96703	1.01779	0.941363	0.938826	0.934165	1.02701
	0.20528	0.208394	0.201277	0.815193	0.80455	0.83
	0.07221	0.057547	0.069658	0.59475	0.589429	0.596567
	0.048867	0.043975	0.043975	0.368658	0.388915	0.387227
	0.02308	0.023972	0.024527	0.254254	0.24897	0.250887
	0.01	0.015	0.013	0.15207	0.160382	0.14051

## Sheet: Figure2
Figure 2B LEFT
Sensitive	Resistant
2850.26	11030.1
3643.12	14589.6
3157.55	10028.8
3856.91	11698.2
3350.26	12944.8
3848.03	11144.2
Figure 2B RIGHT
Sensitive	Resistant
1	3.14634
1	2.84416
1	3.13636
Figure2D	Vehicle	Enc+Cet	Enc+Cet+DAG	DAG
	1345	515	1196	1278
	1213	443	1011	1143
	1124	520	961	1022
	1085	416	1283	1361
	948	367	1094	1346
	996	321	993	1074
Figure2E
	Vehicle						Enc+Cet						Enc+Cet+DAG						DAG
12	266.24	208	218.4	208	291.2	314.2	313.5	280.8	189.3	193.68	239.2	343.2	228.8	208	218.4	260	228.8	312	208	218.4	260	199.68	239.2	208
16	361.92	312	266.24	378.56	505.44	520	310.92	269.88	186.7	192.48	218.8	323	332.8	280.28	266.24	364	332.8	503.36	437.32	384.28	462.8	376.48	384.8	343.2
20	505.44	520	399.36	547.04	547.04	780	307.04	260	174.88	190	208.4	308.24	503.36	547.56	499.2	520	520	655.2	578.24	520	488.28	520	509.6	534.56
24	624	728	676	780	676	898.56	295.36	253.76	162.5	180.8	194.96	292.4	547.56	676	572	655.2	572	780	711.36	690.56	644.8	566.8	586.56	624
28	936	1123.2	898.56	1006.72	898.56	1123.2	287.44	239.2	160.56	174.8	193.36	302.4	691.6	936	780	755.04	691.6	898.56	817.44	921.44	898.56	884	815.36	898.56
32	1168.71	1317.95	1122.95	1122.95	1122.95	1317.95	349.19	311.75	231.75	306.07	255.11	405.35	898.31	1122.95	935.75	1122.95	883.75	935.75	1039.75	1106.31	1093.83	1131.27	1039.75	1066.79
36	1497.6	1614.08	1272.96	1406.08	1168.96	1497.6	443.04	341.12	369.36	395.2	297.44	505.44	1347.84	1545.44	1272.96	1347.84	1123.2	1347.84	1275.04	1443.52	1343.36	1539.2	1441.44	1245.44
40	1600.7	1717.18	1376.06	1509.18	1272.06	1600.7	546.14	444.22	472.46	498.3	400.54	608.54	1450.94	1648.54	1376.06	1450.94	1226.3	1450.94	1482.14	1650.62	1550.46	1746.3	1648.54	1452.54
Figure2F	Vehicle	Enc+Cet	Enc+Cet+DAG	DAG
	3062.97	3883.72	11030.1	11651.2
	3672.05	3968.05	10239.4	11904.1
	3657.55	4329.35	11894.5	12988
	4613.1	4254.56	10733.3	12763.7
	4078.86	2907.01	10039	8721.05
	4009.99	3287.06	9340.03	9861.18
Figure2H
KI67	Vehicle	Enc+Cet	Enc+Cet+DAG	DAG
	71.76	10.56	70.24	87.36
	81.66	7.68	75.76	80.48
	74.88	11.52	79.72	74.04
TUNEL	Vehicle	Enc+Cet	Enc+Cet+DAG	DAG
	5.04	23.04	3.08	2.96
	4.46	24.96	4.95	5.76
	3.75	20.06	2.79	4.54

## Sheet: FigureS2
FigureS2B
	Sensitive	Resistant
	1	1.77426
	1	2.17119
	1	2.33333
	1	2.09091
FigureS2C
	RKO						RKO EC-R
DG(18:0/16:0)	7.7269	7.7814	7.8061	7.5988	7.7186	7.6861	7.9363	7.9617	7.9317	7.9927	8.1234	7.9672
DG(18:0/18:1)	8.1265	8.0883	8.1255	8.1584	8.1256	8.178	8.357	8.3396	8.4153	8.4085	8.522	8.4139
DG(26:0/16:0)	6.9729	6.7908	6.8852	6.9284	6.9528	6.8737	7.52	7.4974	7.6075	7.5004	7.6395	7.5944
DG(18:1/24:0)	6.8535	6.808	7.044	7.0587	6.9593	6.9494	7.8204	7.6557	7.8583	7.8793	7.988	7.8778
DG(26:0/18:1)	7.3139	7.351	7.2814	7.2861	7.3726	7.3271	7.7643	7.6759	7.8228	7.8286	7.8485	7.8227
	RKO						RKO EC-R
TG(18:1/10:1/10:4)	7.8098	7.4908	6.8302	8.0249	7.5831	7.3834	8.2589	8.2757	8.302	8.3254	8.3082	8.356
TG(16:0/17:0/24:0)	7.1432	7.0832	7.1673	7.1689	7.1553	7.176	7.4302	7.4191	7.4711	7.5477	7.6096	7.51
TG(18:0/16:0/24:0)	8.1232	8.0866	8.1433	8.1803	8.1764	8.1468	8.413	8.3641	8.4354	8.5359	8.5433	8.4927
TG(25:0/16:0/18:0)	6.8593	6.8441	6.9439	6.8727	6.9109	6.8275	7.3324	7.2753	7.3438	7.4221	7.3494	7.4246
TG(26:0/16:0/18:0)	7.7474	7.779	7.7669	7.8157	7.7852	7.7389	8.1293	8.1457	8.2043	8.2649	8.278	8.1928
TG(18:1/24:0/24:0)	6.6557	7.2923	6.7833	6.1351	6.7612	6.74	7.2273	7.1583	7.0217	7.6752	6.9086	7.1872
FigureS2D
RKO	Vehicle			Enc+Cet			Enc+Cet+DAG			Enc+Cet+TAG
0h	1	1	1	1	1	1	1	1	1	1	1	1
24h	1.6137	1.57105	1.51958	1.22905	1.38769	1.29412	1.44658	1.54076	1.36939	1.19685	1.28977	1.35694
48h	4.10137	3.89402	4.01319	2.47486	2.47292	2.45511	3.53151	3.38684	3.34204	1.40682	1.53693	1.46742
72h	5.27945	5.33424	5.11873	2.86061	3.16615	3.13003	5.10685	4.83421	5.10444	2.27297	2.41761	2.26629
96h	6.90685	7.98641	6.98417	3.3324	3.76615	3.73932	7.27397	6.83158	6.92167	3.28346	3.50568	3.25496
HT29	Vehicle			Enc+Cet			Enc+Cet+DAG			Enc+Cet+TAG
0h	1	1	1	1	1	1	1	1	1	1	1	1
24h	2.12195	1.89199	1.69625	1.43416	1.50526	1.40484	1.64338	1.75769	1.58304	1.22905	1.38769	1.29412
48h	4.04065	3.06969	3.20819	1.81495	1.83509	1.83391	3.29044	3.15385	3.15901	2.47486	2.47292	2.45511
72h	7.66667	6.45645	6.19795	2.60142	2.48421	2.51211	6.59559	6.76538	6.26855	2.86061	3.16615	3.13003
96h	9.29268	8.19861	8.24573	4.41637	4.31228	4.19031	8.77206	7.43462	8.18375	4.6324	4.76615	4.53932
FigureS2E
RKO	Vehicle	Enc+Cet	Enc+Cet+DAG	Enc+Cet+TAG
	13.1	40.4	19	27.5
	12.2	35.6	21.9	32.8
	11.3	32.3	20.4	39.5
HT29	Vehicle	Enc+Cet	Enc+Cet+DAG	Enc+Cet+TAG
	13.2	39.5	20.7	34.3
	14.3	40.5	21.3	37.8
	12.1	35.3	18.6	36.5
FigureS2F
LEFT	Total cells	Epithelial cells	RIGHT	Total cells	Epithelial cells
	425.21	415.11		1334.21	1303.91
	490.86	466.62		1399.86	1327.14
	456.52	445.41		1422.08	1394.81

## Sheet: Figure3
Figure3B
RKO EC-R	CTRL			MOGAT3KO
0h	1	1	1	1	1	1
24h	1.26032	1.44304	1.20253	1.34906	1.47134	1.45031
48h	2.04444	2.31962	2.58228	1.77358	2.05732	1.89441
72h	3.87302	3.96835	3.91456	3.1761	3.48726	3.00621
96h	4.34286	4.73418	4.35759	3.47799	3.55414	3.35714
HT29EC-R	CTRL			MOGAT3KO
0h	1	1	1	1	1	1
24h	1.624	1.65587	1.51154	1.53612	1.71765	1.43066
48h	3.252	3.23077	3.26538	2.39544	2.66275	2.28467
72h	5.812	5.80972	5.55	3.96578	4.15294	3.73723
96h	7.592	7.60729	7.11923	4.86692	4.55686	4.34307
Figure3E
	CTRL						MOGAT3KO						MOGAT3KO+DAG						DAG
14	358.44	309	263.68	374.92	255.44	313.12	227.115	177.35	252.35	166.86	247.715	269.86	329.6	277.585	263.68	360.5	318.785	284.28	306.94	319.3	366.68	416.12	226.6	299.73
17	500.58	515	395.52	541.78	397.58	479.98	243.68	189.56	277.585	176	284.28	309	498.52	542.295	494.4	515	583.495	515	449.08	525.3	498.52	582.98	432.6	431.57
20	618	721	669.5	772.5	515	710.7	265.52	234.92	329.6	212.35	316.12	355.35	542.295	669.5	566.5	648.9	710.7	587.1	566.5	731.3	772.5	813.7	638.6	705.55
23	927	1112.4	889.92	997.04	824	935.24	300.58	250.58	374.92	227.5	321.18	400.58	684.95	927	772.5	747.78	968.2	793.1	875.5	1122.7	992.92	1038.24	1030	925.97
26	1157.72	1305.53	1112.4	1112.4	1054.72	1050.6	315	264.92	362.56	236.64	345.6	420.64	889.92	1112.4	927	1112.4	1153.6	947.6	1106.22	1315.83	1215.4	1153.6	1223.12	1148.45
29	1483.2	1598.56	1260.72	1392.56	1380.2	1330.76	341.78	306.64	425.52	266.4	362.38	484.4	1334.88	1530.58	1260.72	1334.88	1571.78	1281.32	1431.7	1608.86	1363.72	1433.76	1516.16	1296.77
Figure3C	CTRL	MOGAT3KO	MOGAT3KO+DAG	DAG
	1181	488	1088	875
	982	435	1047	1036
	1069	516	895	1134
	988	466	1265	1245
	884	338	838	968
	927	289	989	1084
Figure3D	CTRL	MOGAT3KO	MOGAT3KO+DAG	DAG
	11574.6	3454.62	9458.45	17273.1
	10344.9	2771.15	9959.92	13855.8
	11249	3173.99	11771.3	20870
	9495.28	1683.16	10928.4	18415.8
	8218.79	3236.39	8387.45	16182
	10086	2515.54	8997.04	17575.5
Figure3G	Nc	Oe-MOGAT3		Figure3F	Nc	Oe-MOGAT3
	2944.21	14172.1			211	1084
	2548.03	17213.5			254	955
	2673.59	13465.2			226	1058
	2951.4	19241.5			181	982
	2222.88	16457.2			279	921
	2080.72	18398.1			246	1144
Figure3H	Nc						Oe-MOGAT3
10	158.1	122.4	51	132.6	102	132.6	132.6	112.2	76.5	128.52	122.4	147.9
13	142.8	163.2	70.89	153	130.56	142.8	193.8	193.8	153	183.6	204	178.5
16	153	169.32	81.6	191.76	142.8	153	301.92	326.91	261.12	293.76	363.12	351.9
19	169.32	183.6	91.8	201.96	163.2	183.6	510	530.4	465.12	497.76	567.12	555.9
22	191.76	199.92	102	209.1	183.6	204	759.9	682.89	790.5	703.8	734.91	784.89
25	236.64	224.4	130.56	234.6	255	255	938.4	886.89	879.75	988.89	867	988.38
28	287.64	300.9	191.76	306	326.4	363.12	1292.85	1101.6	1028.16	1399.44	1101.6	1292.85
Figure3J	Vehicle	Enc+Cet	Enc+Cet+Pf	Pf	Figure3I	Vehicle	Enc+Cet	Enc+Cet+Pf	Pf
	10954.9	11030.1	4122.44	4910.86		1145	1016	353	927
	12159.6	11144.2	3657.55	4371.4		1113	1024	402	1132
	11894.5	10028.8	2934.26	3745.77		1224	1167	304	1111
	11698.2	11698.2	4371.4	3634.92		1150	922	281	1080
	11842.4	11842.4	3350.26	4520.34		1048	975	426	915
	13003.4	9446.44	3848.03	4059.7		915	1011	323	841
Figure3K	Vehicle						Enc+Cet						Enc+Cet+Pf						Pf
10	102	137.7	128.52	126.48	167.28	155.04	147.9	102	153	161.16	204	144.2	133.9	164.8	133.9	123.6	123.6	113.3	113.3	154.5	144.2	123.6	154.5	164.8
13	183.6	165.24	146.88	155.04	224.4	257.04	178.5	153	204	212.16	265.2	185.4	154.5	194.67	164.8	144.2	164.8	144.2	144.2	201.88	176.645	154.5	201.88	252.35
16	274.89	249.9	187.68	224.91	293.76	391.68	224.91	199.92	249.9	293.76	306	360.5	185.4	235.87	206	154.5	206	154.5	176.645	277.585	252.35	201.88	277.585	329.6
19	456.96	413.1	293.76	391.68	454.41	561	326.4	261.12	306	357	495.72	515	227.115	277.585	252.35	166.86	252.35	166.86	329.6	350.2	374.92	339.9	329.6	432.6
22	801.72	510	349.86	536.52	665.04	714	528.36	391.68	495.72	642.6	528.36	684.95	263.68	309	277.585	206	227.115	277.585	401.7	432.6	535.6	515	374.92	535.6
25	1073.04	714	454.41	765	740.52	918	881.28	536.52	714	801.72	801.72	844.6	395.52	374.92	329.6	252.35	296.64	263.68	463.5	566.5	684.95	721	566.5	669.5
28	1260.72	987.36	780.3	987.36	1122	1073.04	954.72	714	903.72	836.4	881.28	964.08	459.38	418.18	374.92	257.5	374.92	257.5	772.5	875.5	824	883.74	787.95	824

## Sheet: FigureS3
FigureS3B
LEFT	MOGAT1	MOGAT2	MOGAT3	DGAT1	DGAT2	DGAT2L6
	3.20193	2.24733	8.88074	1.86569	1.40807	0.0141469
	3.208	1.95723	8.60904	1.763	1.68758	0.00883079
	2.96	1.9839	8.858	1.924	1.44174	0.00852055
RIGHT	MOGAT1	MOGAT2	MOGAT3	DGAT1	DGAT2	DGAT2L6
	0.015448	0.155119	4.70024	0.755886	2.35647	0.139345
	0.016	0.223962	4.84441	1.147	2.19581	0.103672
	0.015	0.281	4.93281	0.9	2.16013	0.0908329
FigureS3D
LEFT	ST6GALNAC1	AHCYL2	DDC	MOGAT3	MAOA	HAAO	CYP3A4	SGSH	SI	ANPEP	INPP5J	PCK1	GALNT8	NDUFA9	PLA2G4F	GGT6	NOS2	CYP4F2	PLA2G2A	ASS1	PLCB4	AKR1B10	ACOX2	B3GNT6	MGAT4A	ALDOB
	0.729	1.807	1.486	6.731	0.449	0.314	1.467	1.698	1.911	0.049	2.038	1.466	2.406	3.024	1.316	0.000366573	1.086	2.18	1.379	2.248	1.373	0.000878639	1.172	0.189	2.251	2.526
	1.093	2.572	1.425	6.849	0.794	0.285	2.015	1.759	2.693	0.068	1.942	1.767	2.559	2.632	1.142	0.000289996	1.467	2.3	2.02	2.641	1.388	0.000801356	2.027	0.262	1.372	1.416
	0.814	1.064	2.235	7.277	0.702	0.187	1.089	2.07	2.184	0.058	2.532	1.772	2.135	3.52	1.219	0.000346946	1.452	2.615	1.52	2.137	2.612	0.000781182	1.321	0.298	1.998	1.32
RIGHT	ST6GALNAC1	AHCYL2	DDC	MOGAT3	MAOA	HAAO	CYP3A4	SGSH	SI	ANPEP	INPP5J	PCK1	GALNT8	NDUFA9	PLA2G4F	GGT6	NOS2	CYP4F2	PLA2G2A	ASS1	PLCB4	AKR1B10	ACOX2	B3GNT6	MGAT4A	ALDOB
	1.757	2.116	0.191	6.295	0.013	0.01	1.534	0.57	0.206	0.007	1.127	2.664	1.208	1.36	2.167	3.036	2.883	2.166	2.753	2.613	0.52	2.051	3.581	2.655	1.567	1.908
	1.225	2.984	0.527	6.411	0.014	0.007	2.826	0.688	0.683	0.001	1.549	2.909	1.705	1.149	2.556	1.45	3.995	4.036	2.857	3	0.632	3.032	4.508	3.645	2.372	2.164
	1.633	2.414	0.239	6.035	0.014	0.014	2.644	0.639	0.878	0.004	1.411	1.817	1.427	0.894	2.438	2.693	2.215	4.088	2.411	2.996	0.749	2.853	2.218	1.937	1.907	1.561
FigureS3H
LEFT	CTRL	MOGAT3KO
	1	0.09
	1	0.12
	1	0.13
RIGHT	CTRL	MOGAT3KO
	1	0.21
	1	0.18
	1	0.23
FigureS3I
LEFT		RKO CTRL				RKO MOGAT3KO
0h		1	1	1	1	1	1	1	1
24h		1.39056	1.4777	1.36079	1.40553	1.47376	1.48099	1.39546	1.202
48h		2.32993	2.15765	2.06163	2.11369	2.13884	1.91244	1.71745	1.45282
72h		2.26392	2.48755	2.4036	2.47262	2.61341	2.42499	2.66683	2.23888
96h		2.82573	3.01969	2.85482	2.69928	2.65638	2.55393	2.80919	2.18068
RIGHT		HT29 CTRL				HT29 MOGAT3KO
0h		1	1	1	1	1	1	1	1
24h		1.49832	1.37095	1.20039	1.10457	1.41087	1.31934	1.30376	1.47617
48h		1.61005	2.59621	2.38414	1.97495	2.64128	2.22408	2.29063	2.52528
72h		3.20317	3.89169	3.42419	3.55925	3.56045	3.20605	3.18301	3.00073
96h		3.31485	4.4752	4.06852	4.06422	3.95121	4.11055	4.39831	3.69644
FigureS3K
LEFT		CTRL	MOGAT3KO	MOGAT3KO+DAG	DAG
		71.25	30.15	70.25	76.95
		76	29.25	81.67	79.72
		84.55	28.5	77.9	74.1
		80.75	33.23	68.4	83.6
RIGHT		CTRL	MOGAT3KO	MOGAT3KO+DAG	DAG
		4.37	21.9	4.24	4.94
		4.75	19	2.85	3.99
		4.18	18.05	4.18	3.23
		2.85	17.1	4.55	3.71
FigureS3L		Nc	Oe-MOGAT3
UP		28.5	4.35
		26.6	3.8
		23.75	2.85
		29.45	5.7
		27.55	4.75
		21.85	1.9
DOWN		Nc	Oe-MOGAT3
		14.25	82.6
		13.3	83.6
		12.35	80.75
		8.55	75.05
		9.5	66.5
		11.4	86.45
FigureS3M
LEFT		Vehicle	Enc+Cet	Enc+Cet+Pf	Pf
		76.13	75.48	39.78	70.84
		88.76	86.73	36.72	86.75
		90.78	79.56	33.66	73.44
		84.66	83.64	30.78	82.42
RIGHT		Vehicle	Enc+Cet	Enc+Cet+Pf	Pf
		4.59	7.91	27.18	5.94
		3.69	8.19	23.86	7.92
		2.79	5.85	21.05	4.57
		5.49	6.48	25.24	5.53
FigureS3N
LEFT		Vehicle	Enc+Cet	Enc+Cet+Pf	Pf
		1	0.988241	0.302091	0.289111
		1	0.975916	0.243479	0.237593
		1	0.837745	0.266126	0.234361
RIGHT		Vehicle	Enc+Cet	Enc+Cet+Pf	Pf
		1	1.10352	0.239187	0.229438
		1	0.856389	0.210765	0.218669
		1	0.956526	0.227751	0.249056
FigureS3O
LEFT		Vehicle			Enc+Cet			Enc+Cet+Pf			Pf
	0h	1	1	1	1	1	1	1	1	1	1	1	1
	24h	1.31498	1.26549	1.25	1.02236	1.03526	1	0.817439	0.794521	0.830946	1.05899	1.02077	1.02941
	48h	1.85015	1.9764	2.4247	1.76997	1.75641	1.72843	1.3079	1.26575	1.2894	1.50562	1.78368	1.76471
	72h	3.38838	3.28614	3.38855	3.13099	3.16987	3.37061	1.85286	1.73425	2.01146	2.90169	3.21662	3.17647
	96h	4.71254	4.80531	4.58163	4.17891	4.41987	4.31629	2.75204	2.90959	2.60458	4.3118	4.26706	4.15882
RIGHT		Vehicle			Enc+Cet			Enc+Cet+Pf			Pf
	0h	1	1	1	1	1	1	1	1	1	1	1	1
	24h	1.76471	1.85546	1.93223	1.51603	1.52924	1.84084	1.03359	1.01299	1.05691	1.62079	1.44297	1.48649
	48h	2.53501	2.56637	2.5753	2.19825	2.18713	2.52553	1.49871	1.45974	1.21951	2.34831	2.39019	2.32432
	72h	3.66387	3.87611	3.68976	3.73178	3.76901	4.06907	2.2739	2.16364	1.90244	3.46348	3.40584	3.45946
	96h	4.87675	5.10029	4.88283	4.97959	4.90936	4.95796	3.12661	3.01818	3.27642	4.8736	4.34483	4.63243
FigureS3P
LEFT		Vehicle	Enc+Cet	Enc+Cet+Pf	Pf
		10.7	23.2	48.4	13.1
		9.8	24.6	49.5	11.8
		11.7	25.1	52	10.2
RIGHT		Vehicle	Enc+Cet	Enc+Cet+Pf	Pf
		5.3	10.7	30.7	6.3
		6.1	12.2	29.9	7.2
		9	8.3	27.5	7.8
FigureS3S
Vehicle	PF-06471553		Vehicle	PF-06471553		Vehicle	PF-06471553		Vehicle	PF-06471553
201.6	194.8		85.3	81		51.8	52.3		15.4	14.6
217.6	218.7		95.3	97		53.3	51.3		17.6	13.2
231.2	187.9		89.2	103.6		48.3	58.3		15.1	17.25
190.6	221.2		95.5	94.3		57.5	56.8		16.8	17.7

## Sheet: Figure4
Figure4C
CTRL	MOGAT3KO
12030.1	1410.86
10954.9	1871.4
11028.8	2245.77
11698.2	2134.92
12842.4	2020.34
13003.4	2559.7
Figure4E						Figure4G
Basal
RKO	RKO EC-R
40.56	20.58					Basal	CTRL	MOGAT3KO	ATP	CTRL	MOGAT3KO	Maximal Respiration	CTRL	MOGAT3KO
30.21	22.35						59.96	79.08		98.07	168.93		46.67	53.03
29.94	25.85						64.73	98.2		99.01	170.31		50.52	64.34
33.32	19.22						75.31	103.84		104.46	178.88		54.28	68.67
ATP							65.86	96.38		96.71	160.59		49.8	63.29
RKO	RKO EC-R						65.06	98.42		94.03	170.83		48.71	63.47
21.62	16.91						64.57	91.06		96.13	168.39		49.17	61.66
23.01	17.85						56.57	90.87		81.34	179.23		44.3	61.49
22.07	19.4						60.59	95.51		96.06	155.42		46.89	64.34
23.31	15.35
Maximal Respiration
RKO	RKO EC-R
78.76	25.01
62.55	33.22
51.36	34.6
57.56	20.03
Figure4H		RKO			RKO+FCCP			RKO+Etomoxir			RKO EC-R			RKO EC-R+FCCP			RKO EC-R+Etomoxir
	0	107.904	108.546	106.842	109.149	112.669	111.52	109.37	108.632	108.74	51.674	52.444	50.781	55.674	52.444	53.781	54.004	53.978	52.885
		108.766	109.616	107.074	116.669	118.574	118.196	103.417	102.189	102.299	52.83	52.283	50.3	63.83	64.283	63.3	53.823	53.677	51.95
		109.405	110.484	109.085	125.77	129.818	126.696	99.41	99.711	100.474	53.676	53.132	51.041	65.676	66.132	65.041	52.881	52.253	50.372
	20	110.226	109.085	112.298	136.305	135.475	136.435	92.82	92.178	96.56	53.386	54.481	53.096	67.886	68.981	67.596	50.878	52.966	50.725
		116.488	112.298	117.265	139.354	139.206	139.821	93.345	96.815	90.974	56.378	58.466	56.225	70.878	72.966	70.725	47.886	48.981	47.596
		118.113	117.265	117.26	143.765	142.954	143.703	95.771	93.899	92.735	60.381	59.753	60.872	74.881	74.253	75.372	45.676	46.132	45.041
		118.999	119.26	121.658	146.305	147.475	146.435	98.498	99.152	97.254	61.177	62.45	60.177	76.823	76.677	77.95	43.83	44.283	43.3
	40	121.283	121.658	125.282	152.007	154.605	154.858	93.36	100.806	95.266	65.478	63.385	64.478	79.004	80.978	78.885	41.674	42.444	40.781
		122.167	125.282	128.086	157.608	160.367	162.824	99.765	99.609	97.594	66.89	64.992	65.89	81.122	82.39	80.492	39.122	40.39	38.492
		124.026	127.086	129.204	164.446	165.004	167.873	94.498	92.152	94.254	65.242	66.398	64.242	82.672	80.742	81.898	40.672	38.742	39.898
		126.065	128.204	130.079	170.286	175.705	176.944	93.36	91.806	95.266	63.595	66.923	62.595	82.657	79.095	82.423	40.657	37.095	40.423
	60	129.229	129	130.264	180.052	180.037	177.518	91.765	90.609	97.594	64.841	67.273	63.841	83.528	80.341	82.773	41.528	38.341	40.773
		130.954	131.264	132.253	184.708	184.948	182.794	97.118	92.53	93.747	65.843	66.516	64.843	82.957	81.343	82.016	40.957	39.343	40.016
		132.127	133.253	135.548	182.893	187.085	186.889	97.043	89.779	84.267	65.655	67.867	64.655	81.001	81.155	83.367	39.001	39.155	41.367
		133.765	132.932	131.658	183.332	186.452	190.062	93.617	92.365	98.28	67.261	68.385	66.261	82.439	82.761	83.885	40.439	40.761	41.885
	80	134.495	135.008	135.282	184.807	187.349	188.076	94.161	95.134	93.697	66.637	69.098	65.637	82.81	82.137	84.598	40.81	40.137	42.598
		132.832	138.893	138.086	188.765	190.954	191.703	93.348	91.953	93.841	68.35	70.028	67.35	82.628	83.85	85.528	40.628	41.85	43.528
		132.211	139.244	139.204	189.34	196.634	198.646	92.405	93.65	92.949	69.286	69.628	68.286	83.427	84.786	85.128	41.427	42.786	43.128
		135.167	140.285	140.079	190.397	198.678	200.924	95.325	98.046	94.198	69.956	70.563	68.956	84.516	85.456	86.063	42.516	43.456	44.063
	100	136.211	139.244	140.264	193.042	196.002	203.695	87.916	97.992	95.635	70.025	71.862	69.025	85.46	85.525	87.362	43.46	43.525	43.362
		138.167	140.285	139.253	194.464	198.074	203.861	88.758	97.657	98.251	71.263	72.263	70.263	86.503	86.763	88.763	44.063	43.362	43.46
		137.167	139.285	141.079	195.397	202.678	204.924	93.365	97.151	96.712	70.956	72.563	70.956	87.516	87.456	89.063	42.786	42.516	42.528
		138.211	139.244	140.264	198.042	203.002	204.695	93.932	97.05	98.51	72.025	72.862	71.025	88.46	88.525	89.362	43.456	43.46	43.362
	120	139.167	140.285	140.253	200.464	202.074	205.861	99.285	89.067	98.51	73.063	72.263	71.978	89.503	89.763	88.763	43.525	44.063	43.612
			RKO			RKO EC-R
Figure4I		Basal	107.904	108.546	106.842	51.674	52.444	50.781
		Maximal	200.464	202.074	205.861	73.063	72.263	71.978
Figure4J
		RKO EC-R CTRL			RKO EC-R CTRL+FCCP			RKO EC-R CTRL+Etomoxir			RKO EC-R MOGAT3KO			RKO EC-R MOGAT3KO+FCCP			RKO EC-R MOGAT3KO+Etomoxir
	0	50.74	50.736	49.887	51.74	51.736	52.887	50.397	48.62	50.014	114.427	107.349	107.475	114.598	115.528	114.128	114.427	115.349	116.475
		52.397	51.62	50.014	54.397	53.62	52.014	42.397	41.62	40.014	113.01	112.298	114.427	125.95	120.885	126.492	108.264	105.977	107.916
		53.74	53.848	51.554	55.74	55.848	53.554	34.397	33.62	32.014	115.079	116.204	114.086	136.898	137.423	138.773	106.83	100.676	100.886
	20	54.391	54.696	52.94	62.585	62.377	60.909	32.397	31.62	30.014	116.264	115.079	116.204	146.763	148.781	147.3	91.427	95.349	93.475
		55.132	55.054	53.574	64.483	64.477	62.621	30.132	30.054	28.574	118.932	118.253	116.264	156.763	158.781	157.3	91.264	94.977	90.916
		56.585	56.377	54.909	66.397	66.835	64.201	31.585	31.377	29.909	120.026	121.167	119.283	162.786	160.456	162.525	89.83	93.676	92.886
		57.483	57.477	55.621	69.74	68.361	67.159	32.483	32.477	30.621	124.026	122.167	121.283	169.095	167.341	167.343	94.482	82.821	92.408
	40	58.397	58.835	56.201	72.147	73.344	71.011	33.397	33.835	31.201	126.954	123.229	120.065	170.978	168.39	170.742	93.957	92.001	91.439
		60.74	59.361	58.159	75.702	76.53	74.68	32.147	33.344	31.011	130.127	126.954	123.229	171.516	171.46	171.503	93.957	92.001	90.439
		61.147	61.344	60.011	78.505	79.423	77.961	30.702	31.53	29.68	132.765	130.127	126.954	170.81	171.628	169.427	90.974	93.365	92.971
		62.147	63.344	61.011	79.223	79.268	79.172	32.505	33.423	31.961	134.495	135.008	136.765	172.957	171.001	172.439	91.427	92.349	93.475
	60	64.702	65.53	63.68	79.777	80.688	79.242	31.223	31.268	31.172	131.244	138.893	135.008	171.122	172.672	174.657	91.264	93.977	92.916
		66.505	67.423	65.961	80.12	79.509	80.719	33.354	32.732	30.329	134.495	136.765	130.127	172.957	171.001	168.439	89.657	92.672	94.657
		65.223	65.268	65.172	80.403	81.466	81.688	31.777	32.688	31.242	131.085	132.484	131.616	171.974	173.365	171.971	91.742	92.39	90.742
		67.354	66.732	64.329	81.223	81.268	82.172	32.12	31.509	32.719	133.085	134.484	133.616	173.482	171.821	171.408	92.427	91.628	93.427
	80	65.777	66.688	65.242	82.354	83.732	83.329	32.403	33.466	33.688	133.01	135.298	134.427	175.587	176.548	177.74	93.095	92.341	96.343
		66.12	65.509	66.719	83.03	82.831	83.382	28.223	28.268	29.172	132.244	138.893	135.008	176.962	176.11	178.037	94.283	91.132	91.981
		66.403	67.466	67.688	83.12	82.509	84.719	29.354	30.732	30.329	134.495	136.765	130.127	180.264	177.977	179.916	93.786	91.456	93.525
		67.223	67.268	68.172	84.403	83.466	84.688	29.777	29.688	30.242	134.917	133.324	134.614	178.074	176.842	179.674	92.898	93.423	94.773
	100	68.354	69.732	69.329	84.223	84.268	84.172	30.03	29.831	30.382	135.397	136.042	135.464	177.878	176.881	182.823	92.763	94.781	93.3
		68.777	68.688	69.242	83.382	83.03	82.831	31.508	30.088	31.5	136.917	137.324	136.614	178.83	172.676	181.886	91.95	93.885	92.492
		69.03	68.831	69.382	84.719	83.12	82.509	32.263	31.868	32.382	133.324	135.464	137.324	180.427	177.349	182.475	93.761	91.137	92.85
		70.508	69.088	70.5	84.688	84.403	83.466	30.382	32.831	30.382	136.042	136.614	135.464	181.427	178.349	183.475	93.598	94.528	93.128
	120	71.263	70.868	71.382	84.172	84.223	84.268	29.354	30.732	30.329	137.324	137.405	136.614	180.074	178.842	179.674	93.016	93.367	92.885
			RKO EC-R CTRL			RKO EC-R MOGAT3KO
Figure4K		Basal	50.74	50.736	49.887	113.01	112.298	114.427
		Maximal	84.172	84.223	84.268	180.074	178.842	179.674

## Sheet: FigureS4
FigureS4B
	RKO EC-R						RKO EC-R MOGAT3KO
DG(18:0/18:0)	7.4371	7.4345	7.51	7.5423	7.7279	7.4969	7.4039	7.3992	7.3311	7.2165	7.4478	7.3442
DG(26:0/16:0)	7.52	7.4974	7.6075	7.5004	7.6395	7.5944	7.3958	7.4131	7.2675	7.3247	7.1105	7.3346
DG(18:1/24:0)	7.8204	7.6557	7.8583	7.8793	7.988	7.8778	7.6801	7.5991	7.5246	7.7308	7.2499	7.6136
DG(26:0/18:1)	7.7643	7.6759	7.8228	7.8286	7.8485	7.8227	7.6319	7.6883	7.6041	7.6302	7.3649	7.634

## Sheet: FigureS5
FigureS5A
siNC	siMOGAT3-1	siMOGAT3-2
1	0.243026	0.233096
1	0.219636	0.214564
1	0.263796	0.256472
FigureS5C
HT29	HT29 EC-R
1	5
1	6
1	6.5

## Sheet: Figure6
Figure6G
IgG	HIF1A
1	20.31
1	25.12
1	19.26
Figure6H
pNC+MOGAT3	pHIF-1A+MOGAT3		pNC+MOGAT3-MUT1	pHIF-1A+MOGAT3-MUT1		pNC+MOGAT3-MUT2	pHIF-1A+MOGAT3-MUT2		pNC+MOGAT3-MUT3	pHIF-1A+MOGAT3-MUT3
1	4.44526		1	1.65327		1	1.6111		1	3.34213
1	3.80072		1	1.16777		1	0.995339		1	2.40706
1	4.07311		1	1.55916		1	1.05873		1	1.99832

[truncated: 3 more sheets: FigureS6, Figure7, FigureS7]
